# Supplementary material for: Mapping the Literature on Diet and Multiple Sclerosis: A Data-Driven Approach
Source: Nutrients. 2022 Nov 14;14(22):4820. doi: 10.3390/nu14224820 (PMC9696310; doi:10.3390/nu14224820)
Supplement: Supplementary file 1 [file nutrients-14-04820-s001.zip]

Archive with 2 entries (2 files):
- Supplementary File S1-All retrieved articles by clusters.xlsx
- Supplementary Tables 1-4.pdf
